# Supplementary material for: ALM Resuscitation Without Transfusion Improves Platelet Function and Survival After Liver Injury and Uncontrolled Hemorrhage
Source: Medicina (Kaunas). 2026 Feb 27;62(3):453. doi: 10.3390/medicina62030453 (PMC13027957; doi:10.3390/medicina62030453)
Supplement: Supplementary file 1 [file medicina-62-00453-s001.zip]

Archive with 3 entries (3 files):
- Supplementary Figure S1 Hemodynamics.pdf
- Supplementary Material S1 ARRIVE Checklist.pdf
- Supplementary Table S1.pdf
